# Supplementary material for: Microglia orchestrate synaptic and neuronal stripping: Implication in neuropsychiatric lupus
Source: J Cell Mol Med. 2024 Mar 17;28(7):e18190. doi: 10.1111/jcmm.18190 (PMC10945089; doi:10.1111/jcmm.18190)
Supplement: Supplementary file 2 — Table S1. [file JCMM-28-e18190-s005.xlsx]

## Sheet: Patient data for CSF samples 
Patient data for CSF samples used in this study
Internal Reference	Age (year)	Gender	SLEDAI	Clinical manifestations
Control Group
n = 6	30.7	M (2), F (4)	-	-
	(Average)
Non-NPSLE Group
SLE 1	18	F	2	F
SLE 2	42	M	5	LN
SLE 3	15	F	13	F、C
SLE 4	48	F	17	LN
SLE 5	26	F	8	A
SLE 6	63	F	10	A、C、LN
SLE 7	53	F	7	LN
SLE 8	13	M	2	F
SLE 9	32	F	8	F、C
NPSLE Group
NPSLE 1	30	F	24	F、C、NP
NPSLE2	42	F	23	A、NP
NPSLE 3	40	F	16	A、C、V、NP
NPSLE 4	43	F	12	A、C、NP
NPSLE 5	22	F	27	F、C、LN、NP
NPSLE 6	14	F	8	F、NP
NPSLE 7	57	M	12	C、LN、NP
NPSLE 8	48	F	20	A、C、LN、NP
NPSLE 9	54	F	26	A、C、NP
NPSLE 10	27	F	18	A、C、NP
NPSLE 11	31	M	12	F、C、NP
NPSLE 12	34	F	16	NP
NPSLE 13	16	F	14	F、NP
NPSLE 14	56	F	4	F、NP
A, Arthritis; C, Cytopenia; F, Febrile; LN, Lupus nephritis; NP, neuropsychiatric; V, Vasculitis.
