# Supplementary material for: Microglia orchestrate synaptic and neuronal stripping: Implication in neuropsychiatric lupus
Source: J Cell Mol Med. 2024 Mar 17;28(7):e18190. doi: 10.1111/jcmm.18190 (PMC10945089; doi:10.1111/jcmm.18190)
Supplement: Supplementary file 3 — Table S2. [file JCMM-28-e18190-s001.xlsx]

## Sheet: O-link
						SLE vs CTL
Panel	Assay	Uniprot ID	OlinkID	Missing Data freq.	Assay	Adjusted pval < 0.05
Olink INFLAMMATION	IL8	P10145	OID00471	0	CXCL9	√
	VEGFA	P15692	OID00472	0	IL6	√
	CD8A	P01732	OID05124	0	IFN-gamma	√
	CDCP1	Q9H5V8	OID00476	0	CXCL10	√
	IL7	P13232	OID00478	0	CCL3	√
	OPG	O00300	OID00479	0	TNFRSF9	√
	LAP TGF-beta-1	P01137	OID00480	0	IL18	√
	uPA	P00749	OID00481	0	OSM	√
	IL6	P05231	OID00482	0	IL-12B	√
	MCP-1	P13500	OID00484	0	IL8	√
	CXCL11	O14625	OID00486	0	MCP-2	√
	TRAIL	P50591	OID00488	0	CXCL1	√
	CXCL9	Q07325	OID00490	0	CXCL11	√
	CST5	P28325	OID00491	0	CCL23	√
	OSM	P13725	OID00494	0	CCL25	√
	CXCL1	P09341	OID00496	0	CD5	√
	CCL4	P13236	OID00498	0	CCL4	√
	CD6	P30203	OID00499	0	TNF	√
	SCF	P21583	OID00500	0	CD8A	√
	IL18	Q14116	OID00501	0	CCL19	√
	TGF-alpha	P01135	OID00503	0	IL7	√
	MCP-4	Q99616	OID00504	0	MCP-4	√
	CCL11	P51671	OID00505	0	OPG	√
	TNFSF14	O43557	OID00506	0	TRAIL	√
	FGF-5	P12034	OID00509	0	MCP-3	√
	MMP-1	P03956	OID00510	0	MCP-1	√
	LIF-R	P42702	OID00511	0	CASP-8	√
	CCL19	Q99731	OID00513	0	Flt3L	√
	IL-10RB	Q08334	OID00515	0	LIF	√
	IL-18R1	Q13478	OID00517	0	CXCL6	√
	PD-L1	Q9NZQ7	OID00518	0	CD6	√
	CXCL5	P42830	OID00520	0	CD244	√
	HGF	P14210	OID00522	0	TNFB	√
	IL-12B	P29460	OID00523	0	IL-15RA	√
	MMP-10	P09238	OID00527	0	CCL11	√
	CCL23	P55773	OID00530	0	CD40	√
	CD5	P06127	OID00531	0	4E-BP1	√
	CCL3	P10147	OID00532	0	CCL20	√
	Flt3L	P49771	OID00533	0	TNFSF14	√
	CXCL6	P80162	OID00534	0.03226	CXCL5	√
	CXCL10	P02778	OID00535	0.06452	IL-18R1	√
	4E-BP1	Q13541	OID00536	0.06452
	SIRT2	Q8IXJ6	OID00538	0.09677
	CCL28	Q9NRJ3	OID00539	0.09677
	IFN-gamma	P01579	OID05547	0.12903
	DNER	Q8NFT8	OID01213	0.12903
	CD40	P25942	OID00542	0.12903
	FGF-19	O95750	OID00545	0.12903
	MCP-2	P80075	OID00549	0.16129
	CCL25	O15444	OID00551	0.16129
	CX3CL1	P78423	OID00552	0.19355
	TNFRSF9	Q07011	OID00553	0.22581
	TWEAK	O43508	OID00555	0.22581
	ADA	P00813	OID00560	0.25806
	TNFB	P01374	OID00561	0.32258
	CSF-1	P09603	OID00562	0.35484
	TNF	P01375	OID05548	0.3871
	IL10	P22301	OID00528	0.3871
	IL-24	Q13007	OID00524	0.41935
	IL13	P35225	OID00525	0.45161
	ARTN	Q5T4W7	OID00526	0.45161
	IL-15RA	Q13261	OID00514	0.54839
	TRANCE	O14788	OID00521	0.54839
	Beta-NGF	P01138	OID00519	0.58065
	IL-22 RA1	Q8N6P7	OID00516	0.64516
	AXIN1	O15169	OID00487	0.70968
	SLAMF1	Q13291	OID00502	0.77419
	FGF-21	Q9NSA1	OID00512	0.80645
	FGF-23	Q9GZV9	OID00507	0.80645
	IL-10RA	Q13651	OID00508	0.83871
	TSLP	Q969D9	OID00497	0.83871
	IL-20RA	Q9UHF4	OID00489	0.83871
	IL-2RB	P14784	OID00492	0.90323
	IL-1 alpha	P01583	OID00493	0.90323
	IL2	P60568	OID00495	0.90323
	MCP-3	P80098	OID00474	0.90323
	GDNF	P39905	OID00475	0.93548
	CD244	Q9BZW8	OID00477	0.93548
	IL-17C	Q9P0M4	OID00483	0.93548
	IL-17A	Q16552	OID00485	0.93548
	IL-20	Q9NYY1	OID00537	0.93548
	EN-RAGE	P80511	OID00541	0.93548
	IL33	O95760	OID00543	1
	LIF	P15018	OID00547	1
	IL4	P05112	OID00546	1
	NT-3	P20783	OID00554	1
	CCL20	P78556	OID00556	1
	ST1A1	P50225	OID00557	1
	STAMBP	O95630	OID00558	1
	IL5	P05113	OID00559	1
	CASP-8	Q14790	OID00550	1
	NRTN	Q99748	OID00548	1
