# Supplementary material for: Microglia orchestrate synaptic and neuronal stripping: Implication in neuropsychiatric lupus
Source: J Cell Mol Med. 2024 Mar 17;28(7):e18190. doi: 10.1111/jcmm.18190 (PMC10945089; doi:10.1111/jcmm.18190)
Supplement: Supplementary file 4 — Table S3. [file JCMM-28-e18190-s004.xlsx]

## Sheet: Sheet1
NAME	SIZE	ES	NES	NOM p-val	FDR q-val
IMMUNE_RESPONSE	250	0.6646868	2.7922075	0.000000000	0.000000e+00
ANTIGEN_BINDING	69	0.7780016	2.7228322	0.000000000	0.000000e+00
IMMUNOGLOBULIN_PRODUCTION	60	0.7942785	2.7147083	0.000000000	0.000000e+00
B_CELL_RECEPTOR_SIGNALING_PATHWAY	89	0.7255162	2.7094202	0.000000000	0.000000e+00
POSITIVE_REGULATION_OF_B_CELL_ACTIVATION	66	0.7705362	2.7086315	0.000000000	0.000000e+00
IMMUNOGLOBULIN_RECEPTOR_BINDING	62	0.7691431	2.6914573	0.000000000	0.000000e+00
IMMUNOGLOBULIN_COMPLEX,_CIRCULATING	56	0.7730400	2.6345437	0.000000000	0.000000e+00
PHAGOCYTOSIS,_ENGULFMENT	78	0.7115936	2.6001687	0.000000000	0.000000e+00
CELLULAR_RESPONSE_TO_INTERFERON_BETA	47	0.7958100	2.5840200	0.000000000	0.000000e+00
ADAPTIVE_IMMUNE_RESPONSE	142	0.6356819	2.5295377	0.000000000	0.000000e+00
NEGATIVE_REGULATION_OF_VIRAL_GENOME_REPLICATION	39	0.8105303	2.5180440	0.000000000	0.000000e+00
IMMUNE_SYSTEM_PROCESS	424	0.5539212	2.4625635	0.000000000	0.000000e+00
PHAGOCYTOSIS,_RECOGNITION	67	0.7007792	2.4304125	0.000000000	0.000000e+00
INNATE_IMMUNE_RESPONSE	417	0.5449700	2.4173884	0.000000000	0.000000e+00
DEFENSE_RESPONSE_TO_BACTERIUM	152	0.6049621	2.4162620	0.000000000	0.000000e+00
COMPLEMENT_ACTIVATION,_CLASSICAL_PATHWAY	76	0.6722173	2.3982253	0.000000000	0.000000e+00
RESPONSE_TO_VIRUS	81	0.6626869	2.3978417	0.000000000	0.000000e+00
CHROMOSOME_SEGREGATION	85	0.6398136	2.3471570	0.000000000	0.000000e+00
DEFENSE_RESPONSE_TO_VIRUS	171	0.5710101	2.3273728	0.000000000	0.000000e+00
DEFENSE_RESPONSE	73	0.6295465	2.2989984	0.000000000	0.000000e+00
MITOTIC_SISTER_CHROMATID_SEGREGATION	30	0.7634532	2.2729460	0.000000000	4.242424e-05
IMMUNOLOGICAL_SYNAPSE	39	0.7165477	2.2584527	0.000000000	4.049587e-05
DEFENSE_RESPONSE_TO_PROTOZOAN	33	0.7413673	2.2309964	0.000000000	3.873518e-05
CHROMOSOME,_CENTROMERIC_REGION	139	0.5560514	2.2136640	0.000000000	7.626518e-05
DOUBLE_STRANDED_RNA_BINDING	74	0.6122690	2.1936057	0.000000000	1.110601e-04
CHROMOSOME_CONDENSATION	22	0.7745988	2.1657152	0.000000000	1.758827e-04
SPINDLE	186	0.5261774	2.1625142	0.000000000	1.693685e-04
POSITIVE_REGULATION_OF_B_CELL_PROLIFERATION	38	0.6822738	2.1446548	0.000000000	1.963713e-04
NUCLEAR_CHROMOSOME	50	0.6578078	2.1270618	0.000000000	3.134049e-04
RESPONSE_TO_BACTERIUM	154	0.5301098	2.1230090	0.000000000	3.936999e-04
RESPONSE_TO_INTERFERON_GAMMA	28	0.7345011	2.1185257	0.000000000	3.809999e-04
DEFENSE_RESPONSE_TO_GRAM_POSITIVE_BACTERIUM	82	0.5801803	2.1087031	0.000000000	4.527829e-04
CELL_DIVISION	355	0.4734366	2.0897129	0.000000000	6.060695e-04
TUMOR_NECROSIS_FACTOR_RECEPTOR_BINDING	34	0.6611679	2.0889127	0.000000000	5.882439e-04
ACTIVATION_OF_INNATE_IMMUNE_RESPONSE	36	0.6746938	2.0825660	0.000000000	6.488159e-04
SPINDLE_MICROTUBULE	43	0.6398934	2.0707183	0.000000000	1.030015e-03
MHC_CLASS_I_PROTEIN_BINDING	19	0.7582735	2.0656927	0.000000000	1.271015e-03
NUCLEOSOMAL_DNA_BINDING	20	0.7307126	2.0532267	0.000000000	1.546144e-03
CHAPERONE_COFACTOR_DEPENDENT_PROTEIN_REFOLDING	29	0.6801534	2.0347410	0.000000000	2.019988e-03
NUCLEOSOME	92	0.5533919	2.0246540	0.000000000	2.439451e-03
CELLULAR_RESPONSE_TO_LIPOPOLYSACCHARIDE	165	0.5011103	2.0127630	0.000000000	2.953053e-03
KINETOCHORE	123	0.5193880	2.0033073	0.000000000	3.375971e-03
MIDBODY	157	0.4991746	2.0028890	0.000000000	3.319308e-03
SISTER_CHROMATID_COHESION	18	0.7419381	2.0016515	0.000000000	3.264040e-03
NEGATIVE_REGULATION_OF_INTERLEUKIN_12_PRODUCTION	18	0.7514048	1.9872139	0.000000000	3.870842e-03
ANTIBACTERIAL_HUMORAL_RESPONSE	36	0.6351577	1.9830624	0.000000000	3.922404e-03
CHROMOSOME	442	0.4453986	1.9822001	0.000000000	3.877228e-03
EXTERNAL_SIDE_OF_PLASMA_MEMBRANE	387	0.4466118	1.9807051	0.000000000	3.926516e-03
DOUBLE_STRANDED_DNA_BINDING	135	0.5062677	1.9705111	0.000000000	4.507737e-03
SYNAPSIS	22	0.7188945	1.9594845	0.000000000	5.604630e-03
POSITIVE_REGULATION_OF_OSTEOCLAST_DIFFERENTIATION	24	0.6944557	1.9587779	0.000000000	5.566148e-03
MITOTIC_CYTOKINESIS	48	0.6001706	1.9549855	0.000000000	5.822471e-03
FLEMMING_BODY	28	0.6706916	1.9530667	0.000000000	5.881793e-03
CONDENSED_CHROMOSOME_KINETOCHORE	91	0.5189308	1.9472058	0.000000000	6.490483e-03
POSITIVE_REGULATION_OF_T_CELL_DIFFERENTIATION	20	0.7277007	1.9467794	0.000000000	6.405523e-03
CYCLIN_DEPENDENT_PROTEIN_KINASE_HOLOENZYME_COMPLEX	27	0.6737275	1.9460653	0.000000000	6.371262e-03
T_CELL_DIFFERENTIATION	42	0.6061693	1.9450606	0.000000000	6.322922e-03
DNA_REPLICATION_DEPENDENT_NUCLEOSOME_ASSEMBLY	33	0.6252198	1.9437399	0.004854369	6.322677e-03
SPINDLE_MIDZONE	25	0.6661432	1.9395998	0.000000000	6.655208e-03
POSITIVE_REGULATION_OF_CYTOKINESIS	30	0.6400350	1.9273771	0.002590674	7.792730e-03
POSITIVE_REGULATION_OF_CALCIUM_MEDIATED_SIGNALING	19	0.7146122	1.9263601	0.002525253	7.783547e-03
UBIQUITIN_LIKE_PROTEIN_LIGASE_BINDING	24	0.6797937	1.9206592	0.000000000	8.326192e-03
GTP_RHO_BINDING	16	0.7368549	1.9194448	0.002369668	8.278524e-03
REGULATION_OF_CYCLIN_DEPENDENT_PROTEIN_SERINE/THREONINE_KINASE_ACTIVITY	43	0.5948907	1.9169445	0.000000000	8.458806e-03
MITOTIC_METAPHASE_PLATE_CONGRESSION	36	0.6147976	1.9153740	0.000000000	8.481680e-03
LEUKOCYTE_CHEMOTAXIS	24	0.6789848	1.9151143	0.000000000	8.353169e-03
RESPONSE_TO_LIPOPOLYSACCHARIDE	177	0.4638911	1.9111627	0.000000000	8.511329e-03
MICROTUBULE_MOTOR_ACTIVITY	71	0.5260889	1.8905022	0.000000000	1.116727e-02
RNA_POLYMERASE_II_CORE_PROMOTER_SEQUENCE_SPECIFIC_DNA_BINDING	25	0.6500806	1.8903264	0.002551020	1.100543e-02
SPINDLE_POLE	133	0.4845775	1.8887651	0.000000000	1.112971e-02
POSITIVE_REGULATION_OF_NITRIC_OXIDE_BIOSYNTHETIC_PROCESS	45	0.5900636	1.8834957	0.002421308	1.178436e-02
POSITIVE_REGULATION_OF_INTERLEUKIN_4_PRODUCTION	23	0.6659509	1.8739233	0.000000000	1.292577e-02
NEGATIVE_REGULATION_OF_INNATE_IMMUNE_RESPONSE	16	0.7257870	1.8683908	0.000000000	1.369746e-02
DNA_REPLICATION_INDEPENDENT_NUCLEOSOME_ASSEMBLY	25	0.6510346	1.8657783	0.000000000	1.398448e-02
POSITIVE_REGULATION_OF_CYTOKINE_PRODUCTION_INVOLVED_IN_INFLAMMATORY_RESPONSE	24	0.6588729	1.8587289	0.007751938	1.500188e-02
MITOTIC_SPINDLE_POLE	34	0.6153346	1.8520298	0.000000000	1.607482e-02
POSITIVE_REGULATION_OF_INTERFERON_ALPHA_PRODUCTION	22	0.6656436	1.8412197	0.002475248	1.811375e-02
INFLAMMATORY_RESPONSE	305	0.4271498	1.8370173	0.000000000	1.877020e-02
TYPE_I_INTERFERON_SIGNALING_PATHWAY	17	0.7002176	1.8347490	0.009708738	1.910445e-02
PROTEIN_REFOLDING	15	0.7238483	1.8227749	0.000000000	2.173642e-02
POSITIVE_REGULATION_OF_TYROSINE_PHOSPHORYLATION_OF_STAT_PROTEIN	52	0.5343712	1.8216801	0.000000000	2.171251e-02
B_CELL_ACTIVATION	28	0.6086245	1.8118559	0.002538071	2.397319e-02
PYROPTOSIS	16	0.7085671	1.8116565	0.000000000	2.374933e-02
SPINDLE_ORGANIZATION	16	0.6957186	1.8113617	0.005167959	2.351951e-02
NAD+_NUCLEOTIDASE,_CYCLIC_ADP_RIBOSE_GENERATING	15	0.7024995	1.8081369	0.002463054	2.404842e-02
NUCLEAR_CHROMATIN	235	0.4246600	1.8064028	0.000000000	2.413567e-02
NUCLEAR_NUCLEOSOME	36	0.5751166	1.8053306	0.000000000	2.414880e-02
MITOTIC_SPINDLE	95	0.4945293	1.8018886	0.000000000	2.481465e-02
CHROMATIN_DNA_BINDING	57	0.5137825	1.8009713	0.000000000	2.488297e-02
POSITIVE_REGULATION_OF_PHAGOCYTOSIS	52	0.5414648	1.8006494	0.000000000	2.470578e-02
KINESIN_COMPLEX	44	0.5503647	1.7995580	0.000000000	2.473995e-02
NEGATIVE_REGULATION_OF_INTERLEUKIN_6_PRODUCTION	47	0.5500456	1.7994943	0.000000000	2.450014e-02
PROGRAMMED_CELL_DEATH	29	0.5999987	1.7961373	0.005263158	2.526434e-02
POSITIVE_REGULATION_OF_T_CELL_ACTIVATION	25	0.6375825	1.7956499	0.004914005	2.512886e-02
CONDENSED_CHROMOSOME	32	0.6083074	1.7935008	0.000000000	2.551945e-02
NEGATIVE_REGULATION_OF_CELL_CYCLE	40	0.5693833	1.7888256	0.002487562	2.649862e-02
CELLULAR_RESPONSE_TO_INTERFERON_GAMMA	97	0.4791089	1.7842399	0.000000000	2.749333e-02
NEGATIVE_REGULATION_OF_CYSTEINE_TYPE_ENDOPEPTIDASE_ACTIVITY_INVOLVED_IN_APOPTOTIC_PROCESS	74	0.5075035	1.7776276	0.000000000	2.920608e-02
POSITIVE_REGULATION_OF_INTERLEUKIN_17_PRODUCTION	17	0.6789172	1.7655542	0.004640371	3.279325e-02
EOSINOPHIL_CHEMOTAXIS	17	0.6599916	1.7545533	0.007712083	3.631900e-02
NAD(P)+_NUCLEOSIDASE_ACTIVITY	15	0.7024995	1.7487613	0.004889976	3.773495e-02
MITOTIC_SPINDLE_ORGANIZATION	39	0.5582175	1.7485844	0.000000000	3.749793e-02
CONDENSED_NUCLEAR_CHROMOSOME,_CENTROMERIC_REGION	15	0.6905097	1.7456921	0.004819277	3.815508e-02
POSITIVE_REGULATION_OF_INTERFERON_BETA_PRODUCTION	33	0.5710190	1.7384193	0.000000000	4.062421e-02
B_CELL_HOMEOSTASIS	25	0.6070847	1.7360394	0.007425743	4.108409e-02
NUCLEOSOME_ASSEMBLY	94	0.4664528	1.7314849	0.000000000	4.270666e-02
POSITIVE_REGULATION_OF_INTERLEUKIN_8_PRODUCTION	52	0.5252505	1.7305956	0.000000000	4.261946e-02
PROTEIN_FOLDING_CHAPERONE	26	0.5978173	1.7262661	0.004739337	4.426174e-02
INTERFERON_GAMMA_PRODUCTION	17	0.6807635	1.7217534	0.007025761	4.578720e-02
INACTIVATION_OF_MAPK_ACTIVITY	17	0.6505017	1.7209592	0.007731959	4.577946e-02
