# Supplementary material for: Microglia orchestrate synaptic and neuronal stripping: Implication in neuropsychiatric lupus
Source: J Cell Mol Med. 2024 Mar 17;28(7):e18190. doi: 10.1111/jcmm.18190 (PMC10945089; doi:10.1111/jcmm.18190)
Supplement: Supplementary file 5 — Table S4. [file JCMM-28-e18190-s002.xlsx]

## Sheet: Sheet1
Genes	jak stat signaling pathway	gene_id	GO	KEGG	KO_ENTRY	MRLlpr_1	MRLlpr_2	MRLlpr_3	MRLmpj_1	MRLmpj_2	MRLmpj_3	pval	qval	fc	log2(fc)	regulation	significant
Cdkn1a	yes	ENSMUSG00000023067	GO:0000079(regulation of cyclin-dependent protein serine/threonine kinase activity);GO:0000082(G1/S transition of mitotic cell cycle);GO:0000086(G2/M transition of mitotic cell cycle);GO:0000307(cyclin-dependent protein kinase holoenzyme complex);GO:0004860(protein kinase inhibitor activity);GO:0004861(cyclin-dependent protein serine/threonine kinase inhibitor activity);GO:0005515(protein binding…	01522(Endocrine resistance);01524(Platinum drug resistance);04012(ErbB signaling pathway);04066(HIF-1 signaling pathway);04068(FoxO signaling pathway);04110(Cell cycle);04115(p53 signaling pathway);04151(PI3K-Akt signaling pathway);04218(Cellular senescence);04630(Jak-STAT signaling pathway);04921(Oxytocin signaling pathway);04928(Parathyroid hormone synthesis, secretion and action);04934(Cushing…	K06625	102.278	89.5404	86.2619	38.9252	38.0782	40.5542	1.15848e-53	3.73175e-51	2.36548	1.24213	up	yes
Crlf2	yes	ENSMUSG00000033467	GO:0005515(protein binding);GO:0016020(membrane);GO:0016021(integral component of membrane);GO:0016021(integral component of membrane)	04060(Cytokine-cytokine receptor interaction);04630(Jak-STAT signaling pathway);04630(Jak-STAT signaling pathway)	K05078	8.89447	6.86877	8.80207	2.8322	2.90612	2.56134	5.65824e-17	3.39517e-15	2.9598	1.5655	up	yes
Egfr	yes	ENSMUSG00000020122	GO:0000139(Golgi membrane);GO:0000166(nucleotide binding);GO:0000186(activation of MAPKK activity);GO:0000902(cell morphogenesis);GO:0001889(liver development);GO:0001892(embryonic placenta development);GO:0001934(positive regulation of protein phosphorylation);GO:0001942(hair follicle development);GO:0003682(chromatin binding);GO:0004672(protein kinase activity);GO:0004713(protein tyrosine kinas…	01521(EGFR tyrosine kinase inhibitor resistance);01522(Endocrine resistance);04010(MAPK signaling pathway);04012(ErbB signaling pathway);04014(Ras signaling pathway);04015(Rap1 signaling pathway);04020(Calcium signaling pathway);04066(HIF-1 signaling pathway);04068(FoxO signaling pathway);04072(Phospholipase D signaling pathway);04144(Endocytosis);04151(PI3K-Akt signaling pathway);04510(Focal adh…	K04361	0.0344473	0.0309367	0.0263375	0.130492	0.067749	0.124754	0.00377868	0.0309599	0.283972	-1.81618	down	yes
Il10	yes	ENSMUSG00000016529	GO:0001818(negative regulation of cytokine production);GO:0001938(positive regulation of endothelial cell proliferation);GO:0002237(response to molecule of bacterial origin);GO:0002719(negative regulation of cytokine production involved in immune response);GO:0002875(negative regulation of chronic inflammatory response to antigenic stimulus);GO:0002904(positive regulation of B cell apoptotic proc…	04060(Cytokine-cytokine receptor interaction);04068(FoxO signaling pathway);04625(C-type lectin receptor signaling pathway);04630(Jak-STAT signaling pathway);04660(T cell receptor signaling pathway);04672(Intestinal immune network for IgA production);05133(Pertussis);05140(Leishmaniasis);05142(Chagas disease (American trypanosomiasis));05143(African trypanosomiasis);05144(Malaria);05145(Toxoplasm…	K05443	2.75381	2.08494	1.48082	0.980604	0.828413	0.525189	0.00015654	0.00195688	2.70737	1.43689	up	yes
Il2rb	yes	ENSMUSG00000068227	GO:0004896(cytokine receptor activity);GO:0004911(interleukin-2 receptor activity);GO:0005515(protein binding);GO:0005886(plasma membrane);GO:0009897(external side of plasma membrane);GO:0009986(cell surface);GO:0016020(membrane);GO:0016021(integral component of membrane);GO:0019221(cytokine-mediated signaling pathway);GO:0019976(interleukin-2 binding);GO:0030101(natural killer cell activation);G…	04060(Cytokine-cytokine receptor interaction);04144(Endocytosis);04151(PI3K-Akt signaling pathway);04630(Jak-STAT signaling pathway);04658(Th1 and Th2 cell differentiation);04659(Th17 cell differentiation);05162(Measles);05166(Human T-cell leukemia virus 1 infection);05200(Pathways in cancer);05202(Transcriptional misregulation in cancer)	K05069	1.69054	1.2817	1.33854	0.43252	0.252867	0.441195	7.90677e-12	3.00949e-10	3.82643	1.936	up	yes
Il3ra	yes	ENSMUSG00000068758	GO:0004896(cytokine receptor activity);GO:0005515(protein binding);GO:0005886(plasma membrane);GO:0009897(external side of plasma membrane);GO:0012505(endomembrane system);GO:0016020(membrane);GO:0016021(integral component of membrane);GO:0019221(cytokine-mediated signaling pathway);GO:0019955(cytokine binding);GO:0038156(interleukin-3-mediated signaling pathway);GO:0043235(receptor complex);GO:0…	04060(Cytokine-cytokine receptor interaction);04151(PI3K-Akt signaling pathway);04210(Apoptosis);04630(Jak-STAT signaling pathway);04640(Hematopoietic cell lineage);05200(Pathways in cancer);05200(Pathways in cancer)	K04737	4.66615	5.58021	6.98979	1.17572	1.33955	0.907884	1.36923e-27	1.53709e-25	5.03516	2.33204	up	yes
Il6	yes	ENSMUSG00000025746	GO:0001781(neutrophil apoptotic process);GO:0001878(response to yeast);GO:0002262(myeloid cell homeostasis);GO:0002314(germinal center B cell differentiation);GO:0002377(immunoglobulin production);GO:0002384(hepatic immune response);GO:0002526(acute inflammatory response);GO:0002675(positive regulation of acute inflammatory response);GO:0005102(signaling receptor binding);GO:0005125(cytokine acti…	01521(EGFR tyrosine kinase inhibitor resistance);01523(Antifolate resistance);04060(Cytokine-cytokine receptor interaction);04066(HIF-1 signaling pathway);04068(FoxO signaling pathway);04151(PI3K-Akt signaling pathway);04218(Cellular senescence);04620(Toll-like receptor signaling pathway);04621(NOD-like receptor signaling pathway);04623(Cytosolic DNA-sensing pathway);04625(C-type lectin receptor …	K05405	6.22656	7.16277	4.09669	1.10355	1.35888	1.39336	7.18183e-23	6.44511e-21	4.53499	2.1811	up	yes
Il6st	yes	ENSMUSG00000021756	GO:0004896(cytokine receptor activity);GO:0004897(ciliary neurotrophic factor receptor activity);GO:0004915(interleukin-6 receptor activity);GO:0004921(interleukin-11 receptor activity);GO:0004923(leukemia inhibitory factor receptor activity);GO:0004924(oncostatin-M receptor activity);GO:0005127(ciliary neurotrophic factor receptor binding);GO:0005138(interleukin-6 receptor binding);GO:0005515(pr…	04060(Cytokine-cytokine receptor interaction);04550(Signaling pathways regulating pluripotency of stem cells);04630(Jak-STAT signaling pathway);04659(Th17 cell differentiation);05167(Kaposi sarcoma-associated herpesvirus infection);05200(Pathways in cancer);05203(Viral carcinogenesis);05203(Viral carcinogenesis)	K05060	15.4941	15.859	16.0398	44.321	27.8814	48.4555	2.71058e-15	1.4131e-13	0.392787	-1.34818	down	yes
Pdgfra	yes	ENSMUSG00000029231	GO:0000166(nucleotide binding);GO:0001553(luteinization);GO:0001701(in utero embryonic development);GO:0002244(hematopoietic progenitor cell differentiation);GO:0004672(protein kinase activity);GO:0004713(protein tyrosine kinase activity);GO:0004714(transmembrane receptor protein tyrosine kinase activity);GO:0005018(platelet-derived growth factor alpha-receptor activity);GO:0005021(vascular endot…	01521(EGFR tyrosine kinase inhibitor resistance);04010(MAPK signaling pathway);04014(Ras signaling pathway);04015(Rap1 signaling pathway);04020(Calcium signaling pathway);04072(Phospholipase D signaling pathway);04144(Endocytosis);04151(PI3K-Akt signaling pathway);04510(Focal adhesion);04540(Gap junction);04630(Jak-STAT signaling pathway);04810(Regulation of actin cytoskeleton);05163(Human cytome…	K04363	0.15497	0.0926087	0.107619	0.394067	0.270608	0.268426	0.000620064	0.00655447	0.380664	-1.39341	down	yes
Pim1	yes	ENSMUSG00000024014	GO:0000166(nucleotide binding);GO:0004672(protein kinase activity);GO:0004674(protein serine/threonine kinase activity);GO:0005515(protein binding);GO:0005524(ATP binding);GO:0005634(nucleus);GO:0005730(nucleolus);GO:0005737(cytoplasm);GO:0005829(cytosol);GO:0005886(plasma membrane);GO:0006468(protein phosphorylation);GO:0006915(apoptotic process);GO:0007049(cell cycle);GO:0008134(transcription f…	04630(Jak-STAT signaling pathway);04933(AGE-RAGE signaling pathway in diabetic complications);05200(Pathways in cancer);05206(MicroRNAs in cancer);05221(Acute myeloid leukemia);05221(Acute myeloid leukemia)	K04702	54.9196	50.1183	42.4974	17.5778	14.1928	13.342	1.95221e-48	5.38213e-46	3.27038	1.70946	up	yes
Prlr	yes	ENSMUSG00000005268	GO:0004896(cytokine receptor activity);GO:0004923(leukemia inhibitory factor receptor activity);GO:0004924(oncostatin-M receptor activity);GO:0004925(prolactin receptor activity);GO:0005127(ciliary neurotrophic factor receptor binding);GO:0005515(protein binding);GO:0007171(activation of transmembrane receptor protein tyrosine kinase activity);GO:0007259(receptor signaling pathway via JAK-STAT);G…	04060(Cytokine-cytokine receptor interaction);04080(Neuroactive ligand-receptor interaction);04151(PI3K-Akt signaling pathway);04630(Jak-STAT signaling pathway);04917(Prolactin signaling pathway);04917(Prolactin signaling pathway)	K05081	0.222773	0.290232	0.152062	1.1242	1.15571	1.13199	1.40936e-24	1.37354e-22	0.194925	-2.35901	down	yes
Stat1	yes	ENSMUSG00000026104	GO:0000790(nuclear chromatin);GO:0000978(RNA polymerase II cis-regulatory region sequence-specific DNA binding);GO:0000979(RNA polymerase II core promoter sequence-specific DNA binding);GO:0000981(DNA-binding transcription factor activity, RNA polymerase II-specific);GO:0001937(negative regulation of endothelial cell proliferation);GO:0002230(positive regulation of defense response to virus by ho…	04062(Chemokine signaling pathway);04217(Necroptosis);04380(Osteoclast differentiation);04620(Toll-like receptor signaling pathway);04621(NOD-like receptor signaling pathway);04625(C-type lectin receptor signaling pathway);04630(Jak-STAT signaling pathway);04658(Th1 and Th2 cell differentiation);04659(Th17 cell differentiation);04917(Prolactin signaling pathway);04919(Thyroid hormone signaling pa…	K11220	22.2709	20.8139	15.8686	9.52546	9.61834	9.9877	3.24653e-22	2.79074e-20	2.0237	1.01699	up	yes
Stat2	yes	ENSMUSG00000040033	GO:0001932(regulation of protein phosphorylation);GO:0003677(DNA binding);GO:0003700(DNA-binding transcription factor activity);GO:0005515(protein binding);GO:0005634(nucleus);GO:0005737(cytoplasm);GO:0005829(cytosol);GO:0005886(plasma membrane);GO:0006355(regulation of transcription, DNA-templated);GO:0007165(signal transduction);GO:0042802(identical protein binding);GO:0044389(ubiquitin-like pr…	04062(Chemokine signaling pathway);04217(Necroptosis);04380(Osteoclast differentiation);04621(NOD-like receptor signaling pathway);04625(C-type lectin receptor signaling pathway);04630(Jak-STAT signaling pathway);05160(Hepatitis C);05161(Hepatitis B);05162(Measles);05164(Influenza A);05165(Human papillomavirus infection);05167(Kaposi sarcoma-associated herpesvirus infection);05168(Herpes simplex …	K11221	16.5211	15.9425	13.1547	7.19839	5.97992	8.23333	7.73366e-20	5.74431e-18	2.13054	1.09122	up	yes
